# Supplementary material for: Interleukin-22 mitigates acute respiratory distress syndrome (ARDS)
Source: PLoS One. 2021 Oct 1;16(10):e0254985. doi: 10.1371/journal.pone.0254985 (PMC8486146; doi:10.1371/journal.pone.0254985)
Supplement: S1 File — (ZIP) [file pone.0254985.s001.zip]

Archive with 10 entries (10 files):
- HighDoseLungInjury.xlsx
- __MACOSX/._HighDoseLungInjury.xlsx
- HumanIL22BAL.xlsx
- __MACOSX/._HumanIL22BAL.xlsx
- LowDoseLungInjury.xlsx
- __MACOSX/._LowDoseLungInjury.xlsx
- ReceptorAnalysisIL22Ra1.xlsx
- __MACOSX/._ReceptorAnalysisIL22Ra1.xlsx
- RNAseq grp 1 vs grp 2.xls
- __MACOSX/._RNAseq grp 1 vs grp 2.xls
