# Supplementary material for: Interleukin-22 mitigates acute respiratory distress syndrome (ARDS)
Source: PLoS One. 2021 Oct 1;16(10):e0254985. doi: 10.1371/journal.pone.0254985 (PMC8486146; doi:10.1371/journal.pone.0254985)
Supplement: S1 File — (ZIP) [file pone.0254985.s001.zip › HighDoseLungInjury.xlsx]

## Sheet: CellCount
IL-22:Fc-30 min	Sham
1792000	2348000
1472000	820000
288000	1568000
60000	3712000
352000	11200000
86000	648000
106000	1152000
700000	1120000
200000	5760000
30000
850000

## Sheet: ProteinLeak
IL-22:Fc-30 min	Sham
0.302551	0.33
0.493878	0.083
0.719218	0.338846
0.544048	0.668077
0.470918	1.00994
0.271939	0.136446
0.77948	0.224548
0.22517	0.187755
0.542283	0.429783
0.683119

## Sheet: Neutrophil
IL-22:Fc	Sham
47232	280821
4018	305760
133197	599859
13932	1886080
32440	103680
24295	473312
3075	2643264

## Sheet: Lymphocytes
IL-22:Fc	Sham
4291	382724
804	98611.5
4752	112474
929	456960
2160	65318.4
2205	21672
0	354816

## Sheet: Macrophages
IL-22:Fc	Sham
236448	1.67506e+06
55176	1.16361e+06
214051	2.99959e+06
71122	8856960
165400	983002
79500	625072
26925	2761920
