# Supplementary material for: Interleukin-22 mitigates acute respiratory distress syndrome (ARDS)
Source: PLoS One. 2021 Oct 1;16(10):e0254985. doi: 10.1371/journal.pone.0254985 (PMC8486146; doi:10.1371/journal.pone.0254985)
Supplement: S1 File — (ZIP) [file pone.0254985.s001.zip › HumanIL22BAL.xlsx]

## Sheet: HighDose
IL-22:Fc	Sham
17.1541	0
59.2196	0
16.866	0
45.6042	0
31.6716	0
18.5834	0
2.7476	0

## Sheet: LowDose
IL-22:Fc	Sham
18.3066	0
2.46	0.73128
0	0
0	0
0	0
6.7618	0
0	0
18.2834	2.42855
13.221
