# Supplementary material for: Interleukin-22 mitigates acute respiratory distress syndrome (ARDS)
Source: PLoS One. 2021 Oct 1;16(10):e0254985. doi: 10.1371/journal.pone.0254985 (PMC8486146; doi:10.1371/journal.pone.0254985)
Supplement: S1 File — (ZIP) [file pone.0254985.s001.zip › LowDoseLungInjury.xlsx]

## Sheet: CellCounts
IL-22:Fc	Sham
384000	256000
256000	448000
352000	480000
320000	480000
320000	480000
144000	448000
384000	224000
576000	353000
544000	736000

## Sheet: ProteinLeak
IL-22:Fc	Sham
0.165083	0.152319
0.105822	0.107646
0.122223	0.329191
0.0279892	0.16934
0.264479	0.404018
0.176588	0.358713
0.167527	0.339685
0.131207	0.141145
0.161022	0.236553

## Sheet: Lymphocytes
IL-22:Fc	Sham
0	10931
1050	2928
3872	29280
2080	0
0	1837
2016	918
4032	0

## Sheet: Macrophages
IL-22:Fc	Sham
384000	431424
148736	474240
352000	450720
311680	278880
320000	432768
141926	217728
375936	719072

## Sheet: Neutrophils
IL-22:Fc	Sham
0	5376
0	2928
1299	0
6240	0
0	15232
0	7616
4032	16928
