# Supplementary material for: Interleukin-22 mitigates acute respiratory distress syndrome (ARDS)
Source: PLoS One. 2021 Oct 1;16(10):e0254985. doi: 10.1371/journal.pone.0254985 (PMC8486146; doi:10.1371/journal.pone.0254985)
Supplement: S1 File — (ZIP) [file pone.0254985.s001.zip › ReceptorAnalysisIL22Ra1.xlsx]

## Sheet: highdose
IL-22:Fc	Sham
59.744	78.7174
77.7328	76.8748
56.5698	54.0028

## Sheet: low dose
IL-22:Fc	Sham
62.8862	96.583
82.0394	63.3822
53.2994	96.9616
