# Supplementary material for: Interleukin-22 mitigates acute respiratory distress syndrome (ARDS)
Source: PLoS One. 2021 Oct 1;16(10):e0254985. doi: 10.1371/journal.pone.0254985 (PMC8486146; doi:10.1371/journal.pone.0254985)
Supplement: S1 File — (ZIP) [file pone.0254985.s001.zip › RNAseq grp 1 vs grp 2.xls]

## Sheet: maverix_diffexp_5-3-2021
gene_symbol	description	Group1_abundance	Group2_abundance	Group2vsGroup1_fold_change	Group2vsGroup1 pVal
Racgap1	Rac GTPase-activating protein 1	3.65644	13.0237	1.83263	0.0320543
Eln	elastin	30.6889	93.534	1.60778	0.0101422
Kif20b	kinesin family member 20B	5.21603	15.0161	1.52548	0.0101422
F13a1	coagulation factor XIII, A1 subunit	9.07687	26.034	1.52013	0.0101422
Tnc	tenascin C	5.26617	15.0659	1.51646	0.0101422
Lox	lysyl oxidase	10.6208	28.7325	1.43579	0.0101422
Itgam	integrin alpha M	16.4894	39.4511	1.25853	0.0101422
Ccl9	chemokine (C-C motif) ligand 9	11.6818	26.9297	1.20493	0.0175432
Col5a1	collagen, type V, alpha 1	6.76935	15.5837	1.20294	0.0175432
Vcan	versican	6.6406	15.1918	1.19391	0.0246494
Col1a1	collagen, type I, alpha 1	56.5546	124.77	1.14156	0.0101422
Iigp1	interferon inducible GTPase 1	47.2336	103.756	1.13531	0.0101422
Pla2g7	phospholipase A2, group VII (platelet-activating factor acetylhydrolase, plasma)	24.2126	52.4393	1.11489	0.0101422
Ctsk	cathepsin K	48.7964	102.416	1.06959	0.0175432
Eif2ak2	eukaryotic translation initiation factor 2-alpha kinase 2	12.7633	26.456	1.05159	0.0101422
Col5a2	collagen, type V, alpha 2	21.3243	44.135	1.04943	0.0101422
Gbp2	guanylate binding protein 2	53.8719	110.207	1.03261	0.0101422
Fbn1	fibrillin 1	26.9831	53.8693	0.99741	0.0101422
Tcerg1	transcription elongation regulator 1 (CA150)	24.318	45.6213	0.907682	0.0458188
Col6a3	collagen, type VI, alpha 3	26.6411	49.5229	0.894441	0.0101422
Col1a2	collagen, type I, alpha 2	64.2802	119.049	0.889116	0.0458188
Cdh6	cadherin 6	1.73465	0	0	0.0101422
Gstp2	glutathione S-transferase, pi 2	2.66132	0	0	0.0101422
Il12a	interleukin 12a	1.75801	0	0	0.0101422
Kcnd1	potassium voltage-gated channel, Shal-related family, member 1	1.36246	0	0	0.0101422
Ccl4	chemokine (C-C motif) ligand 4	3.40844	0	0	0.0101422
Serpina1b	serine (or cysteine) preptidase inhibitor, clade A, member 1B	0	2.62104	0	0.0101422
Sult2b1	sulfotransferase family, cytosolic, 2B, member 1	2.135	0	0	0.0101422
Kcnq4	potassium voltage-gated channel, subfamily Q, member 4	1.43138	0	0	0.0101422
Tbata	thymus, brain and testes associated	2.32206	0	0	0.0101422
4930527F14Rik	RIKEN cDNA 4930527F14 gene	2.58413	0	0	0.0101422
Eqtn	equatorin, sperm acrosome associated	0	1.88916	0	0.0101422
1190005I06Rik	RIKEN cDNA 1190005I06 gene	2.58976	0	0	0.0101422
2310009B15Rik	RIKEN cDNA 2310009B15 gene	17.2395	0	0	0.0101422
Clec4b1	C-type lectin domain family 4, member b1	15.2662	0	0	0.0101422
Odf3b	outer dense fiber of sperm tails 3B	2.54692	0	0	0.0101422
Cyp2u1	cytochrome P450, family 2, subfamily u, polypeptide 1	1.40517	0	0	0.0101422
Cenpv	centromere protein V	4.16696	0	0	0.0101422
Efcab10	EF-hand calcium binding domain 10	3.05161	0	0	0.0101422
8430426J06Rik	RIKEN cDNA 8430426J06 gene	4.30433	0	0	0.0101422
4930529M08Rik	RIKEN cDNA 4930529M08 gene	1.73728	0	0	0.0101422
Hamp	hepcidin antimicrobial peptide	0	8.92924	0	0.0101422
Serpinb6c	serine (or cysteine) peptidase inhibitor, clade B, member 6c	1.99556	0	0	0.0101422
Zfr2	zinc finger RNA binding protein 2	1.43298	0	0	0.0101422
Catsperd	catsper channel auxiliary subunit delta	1.35963	0	0	0.0101422
Fam72a	family with sequence similarity 72, member A	1.98466	0	0	0.0101422
Txndc2	thioredoxin domain containing 2 (spermatozoa)	1.43445	0	0	0.0101422
Pomgnt2	protein O-linked mannose beta 1,4-N-acetylglucosaminyltransferase 2	1.76976	0	0	0.0101422
Arntl2	aryl hydrocarbon receptor nuclear translocator-like 2	1.69606	0	0	0.0175432
Spata33	spermatogenesis associated 33	7.69721	0	0	0.0101422
A530046M15Rik	RIKEN cDNA A530046M15 gene	0	1.8349	0	0.0101422
Gm933	predicted gene 933	4.5122	0	0	0.0101422
Mansc4	MANSC domain containing 4	1.77837	0	0	0.0101422
Gm11435	predicted gene 11435	3.42771	0	0	0.0101422
Gm15706	predicted gene 15706	3.2419	0	0	0.0101422
Gm2848	predicted gene 2848	3.43401	0	0	0.0101422
Rtkn2	rhotekin 2	90.0675	49.4487	-0.865074	0.0320543
Mettl7a1	methyltransferase like 7A1	207.255	108.391	-0.935154	0.0101422
Btg2	B cell translocation gene 2, anti-proliferative	64.6973	33.3387	-0.956507	0.0175432
Herpud1	homocysteine-inducible, endoplasmic reticulum stress-inducible, ubiquitin-like domain member 1	95.6403	46.3511	-1.04502	0.0101422
Rps23	ribosomal protein S23	914.556	435.418	-1.07067	0.0395793
Lgi3	leucine-rich repeat LGI family, member 3	38.2565	17.9917	-1.08838	0.0175432
Inmt	indolethylamine N-methyltransferase	860.561	396.603	-1.11758	0.0101422
Cebpd	CCAAT/enhancer binding protein (C/EBP), delta	94.0724	42.9559	-1.13091	0.0101422
Zfp36	zinc finger protein 36	64.3887	28.88	-1.15674	0.0101422
Per3	period circadian clock 3	19.7546	8.79665	-1.16716	0.0175432
Mcf2l	mcf.2 transforming sequence-like	16.3968	7.26734	-1.17391	0.0101422
Dusp1	dual specificity phosphatase 1	100.112	44.1357	-1.18161	0.0101422
Rgcc	regulator of cell cycle	260.681	110.26	-1.24137	0.0101422
Tsc22d3	TSC22 domain family, member 3	172.556	71.5802	-1.26943	0.0101422
Zbtb16	zinc finger and BTB domain containing 16	33.8008	13.7726	-1.29526	0.0246494
Cyp2b10	cytochrome P450, family 2, subfamily b, polypeptide 10	192.758	76.9395	-1.32499	0.0101422
Rps21	ribosomal protein S21	1206.74	433.402	-1.47734	0.0101422
Lpin1	lipin 1	14.8225	5.23551	-1.50139	0.0101422
Egr1	early growth response 1	21.4109	7.55587	-1.50267	0.0458188
Rpl37a	ribosomal protein L37a	115.145	37.7271	-1.60978	0.0246494
Errfi1	ERBB receptor feedback inhibitor 1	115.283	37.0621	-1.63716	0.0101422
Gna12	guanine nucleotide binding protein, alpha 12	23.8433	7.27003	-1.71355	0.0101422
Gm4956	predicted gene 4956	49.0447	14.9089	-1.71792	0.0246494
Rpl35	ribosomal protein L35	265.672	79.885	-1.73365	0.0175432
Lars2	leucyl-tRNA synthetase, mitochondrial	116.777	32.4663	-1.84674	0.0101422
Per1	period circadian clock 1	38.8583	10.5473	-1.88135	0.0101422
Hbb-b1	hemoglobin, beta adult major chain	132.931	35.4256	-1.90781	0.0175432
Alas2	aminolevulinic acid synthase 2, erythroid	18.7589	4.54873	-2.04404	0.0246494
Hbb-b2	hemoglobin, beta adult minor chain	71.7378	12.6097	-2.5082	0.0175432
